# Supplementary material for: Soil Effects on the Bioactivity of Hydroxycoumarins as Plant Allelochemicals
Source: Plants (Basel). 2023 Mar 10;12(6):1278. doi: 10.3390/plants12061278 (PMC10053971; doi:10.3390/plants12061278)
Supplement: Supplementary file 1 [file plants-12-01278-s001.zip]

Archive with 1 entries (1 files):
- plants-2256362-supplementary.pdf
